# Supplementary material for: In Vitro Biotransformation of Ziziphi Spinosae Semen Saponins by Gut Microbiota from Healthy and Insomniac Groups
Source: Int J Mol Sci. 2025 Apr 24;26(9):4011. doi: 10.3390/ijms26094011 (PMC12072027; doi:10.3390/ijms26094011)
Supplement: Supplementary file 1 [file ijms-26-04011-s001.zip]

Archive with 1 entries (1 files):
- ijms-3526071-supplementary.pdf
